# Supplementary material for: Association between oxidative balance score and systemic immune-inflammation index: NHANES 2003–2018
Source: PLoS One. 2025 Aug 1;20(8):e0329540. doi: 10.1371/journal.pone.0329540 (PMC12316250; doi:10.1371/journal.pone.0329540)
Supplement: S1 Table — (XLSX) [file pone.0329540.s001.xlsx]

## Sheet: 三分位界限
OBS components	Property	Points assignment
		0	1	2
Dietary fiber (g/d)	Antioxidant	<12.45	12.45~19.2	>19.2
Carotene (μg/d)	Antioxidant	<792	792~2655	>2655
Riboflavin (mg/d)	Antioxidant	<1.711	1.711~2.463	>2.463
Niacin (mg/d)	Antioxidant	<20.275	20.275~29.458	>29.458
Vitamin B6 (mg/d)	Antioxidant	<1.562	1.562~2.3405	>2.3405
Total Folate (μg/d)	Antioxidant	<305.5	305.5~457.5	>457.5
Vitamin B12 (μg/d)	Antioxidant	<3.26	3.26~5.72	>5.72
Vitamin C (mg/d)	Antioxidant	<39.3	39.3~93.45	>93.45
Vitamin E (mg/d)	Antioxidant	<5.895	5.895~9.285	>9.285
Calcium (mg/d)	Antioxidant	<720.5	720.5~1086.5	>1086.5
Magnesium (mg/d)	Antioxidant	<247	247~344.5	>344.5
Zinc (mg/d)	Antioxidant	<8.89	8.89~13.065	>13.065
Copper (mg/d)	Antioxidant	<1.004	1.004~1.427	>1.427
Selenium (μg/d)	Antioxidant	<90.25	90.25~129.8	>129.8
Iron (mg/d)	Pro-oxidant	>16.68	11.43~16.68	<11.43
Total fat (g/d)	Pro-oxidant	>94.23	63.845~94.23	<63.845
Physical activity (MET-minute/week)	Antioxidant	<877.5	877.5~3360	>3360
Cotinine (ng/mL)	Pro-oxidant	>0.426	0.018~0.426	<0.018
BMI (kg/m2)	Pro-oxidant	>30.1	25.05~30.1	<25.05
Alcohol	Pro-oxidant	>=1/day(women) >=2/day (men)	<1/day(women) <2/day (men)	<12/years
