# Supplementary material for: Association between oxidative balance score and systemic immune-inflammation index: NHANES 2003–2018
Source: PLoS One. 2025 Aug 1;20(8):e0329540. doi: 10.1371/journal.pone.0329540 (PMC12316250; doi:10.1371/journal.pone.0329540)
Supplement: S2 Table — (XLSX) [file pone.0329540.s002.xlsx]

## Sheet: Sheet1
	GVIF
OBS	1.14021
Age	1.60964
Gender	1.11769
Race	1.21467
Marital status	1.37105
Education level	1.19296
PIR	1.21255
Diabetes	1.10458
Hypertension	1.29854
