# Supplementary material for: Association between oxidative balance score and systemic immune-inflammation index: NHANES 2003–2018
Source: PLoS One. 2025 Aug 1;20(8):e0329540. doi: 10.1371/journal.pone.0329540 (PMC12316250; doi:10.1371/journal.pone.0329540)
Supplement: S3 Table — (XLSX) [file pone.0329540.s003.xlsx]

## Sheet: Sheet1
	Model 1		Model 2		Model 3
	Beta Estimate (95% CI)	P-value	Beta Estimate (95% CI)	P-value	Beta Estimate (95% CI)	P-value
Q1	Ref	/	Ref	/	Ref	/
Q2	-27.87 (-42.26, -13.47)	<0.001	-28.81 (-43.77, -13.85)	<0.001	-24.21 (-39.05, -9.37)	0.002
Q3	-55.68 (-69.83, -41.51)	<0.001	-51.77 (-66.80, -36.75)	<0.001	-43.25 (-58.25, -28.26)	<0.001
P for trend	/	<0.001	/	<0.001	/	<0.001
