# Supplementary material for: Association between oxidative balance score and systemic immune-inflammation index: NHANES 2003–2018
Source: PLoS One. 2025 Aug 1;20(8):e0329540. doi: 10.1371/journal.pone.0329540 (PMC12316250; doi:10.1371/journal.pone.0329540)
Supplement: S4 Table — (XLSX) [file pone.0329540.s004.xlsx]

## Sheet: Sheet1
	Model 1		Model 2		Model 3
	Beta Estimate (95% CI)	P-value	Beta Estimate (95% CI)	P-value	Beta Estimate (95% CI)	P-value
Q1	Ref	/	Ref	/	Ref	/
Q2	-0.15 (-0.28, -0.031)	0.014	-0.16 (-0.29, -0.04)	0.010	-0.14 (-0.27, -0.02)	0.024
Q3	-0.17 (-0.27, -0.07)	<0.001	-0.18 (-0.28, -0.08)	<0.001	-0.14 (-0.24, -0.04)	0.005
Q4	-0.40 (-0.50, -0.27)	<0.001	-0.36 (-0.48, -0.24)	<0.001	-0.31 (-0.43,-0.19)	<0.001
P for trend	/	<0.001	/	<0.001	/	<0.001

## Sheet: Sheet2
	0.0138968	0.0100501	0.000539222	0.0243778
								0.00495222
