# Supplementary material for: Association between oxidative balance score and systemic immune-inflammation index: NHANES 2003–2018
Source: PLoS One. 2025 Aug 1;20(8):e0329540. doi: 10.1371/journal.pone.0329540 (PMC12316250; doi:10.1371/journal.pone.0329540)
Supplement: S5 Table — (XLSX) [file pone.0329540.s005.xlsx]

## Sheet: Sheet1
	Model 1		Model 2		Model 3
	Beta Estimate (95% CI)	P-value	Beta Estimate (95% CI)	P-value	Beta Estimate (95% CI)	P-value
Q1	Ref	/	Ref	/	Ref	/
Q2	-15.70 (-29.58, -1.81)	0.027	-20.25 (-34.05, -6.44)	0.004	-16.22 (-30.03, -2.41)	0.021
Q3	-23.00 (-37.36, -8.64)	0.002	-28.84 (-43.26, -14.42)	<0.001	-22.45 (-36.93, -7.96)	0.002
Q4	-46.05 (-59.57, -32.53)	<0.001	-50.80 (-64.78, -36.82)	<0.001	-41.51 (-55.66,-27.36)	<0.001
P for trend	/	<0.001	/	<0.001	/	<0.001
