# Supplementary material for: Association between oxidative balance score and systemic immune-inflammation index: NHANES 2003–2018
Source: PLoS One. 2025 Aug 1;20(8):e0329540. doi: 10.1371/journal.pone.0329540 (PMC12316250; doi:10.1371/journal.pone.0329540)
Supplement: S6 Table — (XLSX) [file pone.0329540.s006.xlsx]

## Sheet: Sheet1
	Model 1		Model 2		Model 3
	Beta Estimate (95% CI)	P-value	Beta Estimate (95% CI)	P-value	Beta Estimate (95% CI)	P-value
Q1	Ref	/	Ref	/	Ref	/
Q2	-0.02(-0.06, 0.02 )	0.341	-0.07 (-0.11, -0.02)	0.003	-0.05 (-0.10, -0.01)	0.019
Q3	0.00 (-0.04, 0.04)	0.880	-0.07 (-0.11, -0.03)	<0.001	-0.04 (-0.09, -0.00)	0.042
Q4	-0.05 (-0.09, -0.01)	0.013	-0.16 (-0.21, -0.12)	<0.001	-0.13 (-0.17, -0.08)	<0.001
P for trend	/	0.038	/	<0.001	/	<0.001
